# Supplementary material for: Mechanism of APTX nicked DNA sensing and pleiotropic inactivation in neurodegenerative disease
Source: EMBO J. 2018 Jun 22;37(14):e98875. doi: 10.15252/embj.201798875 (PMC6043908; doi:10.15252/embj.201798875)
Supplement: Supplementary file 3 — Movie EV1 [file EMBJ-37-e98875-s003.zip]

Archive with 5 entries (4 files):
- Movie_EV1/__MACOSX/
- Movie_EV1/__MACOSX/._85764_1_video_1255957_p73n34.mov
- Movie_EV1/__MACOSX/._Legend_Movie_EV1.rtf
- Movie_EV1/85764_1_video_1255957_p73n34.mov
- Movie_EV1/Legend_Movie_EV1.rtf
